# Supplementary material for: Study on uneven settlement and correction of steel frame structures based on numerical simulation method
Source: PLoS One. 2024 May 24;19(5):e0303249. doi: 10.1371/journal.pone.0303249 (PMC11125553; doi:10.1371/journal.pone.0303249)
Supplement: S1 File — (ZIP) [file pone.0303249.s001.zip]

Archive with 8 entries (8 files):
- support information/Data of fig.13(a).xlsx
- support information/Data of fig.13(b).xlsx
- support information/Data of fig.17.xlsx
- support information/Data of fig.22(a).xlsx
- support information/Data of fig.22(b).xlsx
- support information/Data of fig.22(c).xlsx
- support information/Data of fig.23(a).xlsx
- support information/Data of fig.23(b).xlsx
