# Supplementary material for: Study on uneven settlement and correction of steel frame structures based on numerical simulation method
Source: PLoS One. 2024 May 24;19(5):e0303249. doi: 10.1371/journal.pone.0303249 (PMC11125553; doi:10.1371/journal.pone.0303249)
Supplement: S1 File — (ZIP) [file pone.0303249.s001.zip › support information/Data of fig.13(b).xlsx]

## Sheet: Sheet1
E-1	1	1
E-2	1.22	1.12045
E-3	1.3	1.26679
F-1	1	1
F-2	1.04	1.15029
F-3	1.16	1.34411
