# Supplementary material for: Study on uneven settlement and correction of steel frame structures based on numerical simulation method
Source: PLoS One. 2024 May 24;19(5):e0303249. doi: 10.1371/journal.pone.0303249 (PMC11125553; doi:10.1371/journal.pone.0303249)
Supplement: S1 File — (ZIP) [file pone.0303249.s001.zip › support information/Data of fig.17.xlsx]

## Sheet: Sheet1
0	0	0	0
1	0.05	1	0.2
2	0.175	2	0.4
3	0.375	3	0.6
4	0.65	4	0.8
5	1	5	1
