# Supplementary material for: Study on uneven settlement and correction of steel frame structures based on numerical simulation method
Source: PLoS One. 2024 May 24;19(5):e0303249. doi: 10.1371/journal.pone.0303249 (PMC11125553; doi:10.1371/journal.pone.0303249)
Supplement: S1 File — (ZIP) [file pone.0303249.s001.zip › support information/Data of fig.22(a).xlsx]

## Sheet: Sheet1
0	6363040	0	5437240	0	11277300
0.04987	8246250	0.04988	7857160	0.04988	14671000
0.09975	11988200	0.09975	13217700	0.09975	19490300
0.14963	15738700	0.14963	17170100	0.14963	23262600
0.1995	22020900	0.1995	20283200	0.1995	29761300
0.24938	30309600	0.24938	22722200	0.24937	39437500
0.29927	38603200	0.29925	23510800	0.29924	50878700
0.34915	46818900	0.34912	23421100	0.3491	62647700
0.39903	54400200	0.399	22464600	0.39897	73871800
0.44892	60855000	0.44887	21257500	0.44883	83376200
0.4988	65183600	0.49875	19758800	0.49869	89869000
0.54869	67089200	0.54862	18102300	0.54855	92715900
0.59857	66652700	0.5985	16185800	0.59841	92104100
0.64846	64723500	0.64837	14115100	0.64827	89168900
0.69835	62202400	0.69824	12168000	0.69813	85319300
0.74824	59815300	0.74812	10525600	0.74799	81593300
0.79812	57941800	0.79799	9232690	0.79785	78618400
0.84801	56636300	0.84787	8379000	0.84771	76492100
0.8979	55782300	0.89774	7852340	0.89756	75051700
0.94779	55236700	0.94762	7632100	0.94742	74095700
0.99768	54901400	0.99749	7630340	0.99728	73465200
1.04756	54700100	1.04736	7817030	1.04714	73046500
1.09745	54583800	1.09724	8146530	1.09699	72762900
1.14734	54520600	1.14711	8589330	1.14685	72555800
1.19723	54488500	1.19698	9116680	1.19671	72395200
1.24712	54475300	1.24686	9708770	1.24657	72253800
1.29701	54469700	1.29673	10349100	1.29642	72120000
1.34689	54466700	1.3466	11025000	1.34628	71984600
1.39678	54458900	1.39647	11729400	1.39614	71839200
1.44667	54445800	1.44634	12453800	1.446	71685300
1.49656	54424600	1.49622	13195800	1.49585	71517600
1.54645	54395900	1.54609	13949000	1.54571	71339200
1.59633	54360800	1.59596	14713100	1.59557	71145100
1.64622	54318300	1.64583	15483300	1.64543	70942900
1.69611	54270700	1.6957	16260900	1.69529	70727800
1.746	54217000	1.74557	17042500	1.74514	70505000
1.79589	54157700	1.79544	17830000	1.795	70274100
1.84577	54092900	1.84531	18622000	1.84486	70034300
1.89566	54021600	1.89518	19417800	1.89472	69788300
1.94555	53945100	1.94505	20218300	1.94457	69533500
1.99544	53863200	1.99492	21019700	1.99443	69271000
2.04533	53777500	2.04479	21823700	2.04429	69000800
2.09522	53689300	2.09465	22627300	2.09415	68721900
2.1451	53597200	2.14452	23431800	2.14401	68434000
2.19499	53501800	2.19439	24236700	2.19386	68140700
2.24488	53401700	2.24426	25042200	2.24372	67839900
2.29477	53296500	2.29413	25848600	2.29358	67535400
2.34466	53188100	2.34399	26654800	2.34344	67225700
2.39454	53075000	2.39386	27461200	2.3933	66911100
2.44443	52960700	2.44373	28266000	2.44315	66591700
2.49432	52842900	2.49359	29070300	2.49301	66268000
2.54421	52723400	2.54346	29873300	2.54287	65938800
2.59409	52600800	2.59333	30675200	2.59273	65606300
2.64398	52474600	2.64319	31476800	2.64259	65268000
2.69387	52346000	2.69306	32276700	2.69245	64923800
2.74376	52213000	2.74293	33076200	2.7423	64576100
2.79365	52078200	2.79279	33873300	2.79216	64222400
2.84353	51940200	2.84266	34669300	2.84202	63866500
2.89342	51800500	2.89252	35463700	2.89188	63505900
2.94331	51658300	2.94239	36256600	2.94174	63142100
2.9932	51513600	2.99225	37048700	2.9916	62772900
3.04308	51366400	3.04212	37839000	3.04145	62399700
3.09297	51216900	3.09198	38628200	3.09131	62023000
3.14286	51065600	3.14184	39414800	3.14117	61641700
3.19275	50912700	3.19171	40200500	3.19103	61259100
3.24263	50758500	3.24157	40983900	3.24089	60872600
3.29252	50602300	3.29143	41766500	3.29075	60484000
3.34241	50444300	3.3413	42547600	3.34061	60091800
3.3923	50283900	3.39116	43327400	3.39047	59696500
3.44218	50121400	3.44102	44105700	3.44033	59298800
3.49207	49957100	3.49089	44882100	3.49018	58897800
3.54196	49791000	3.54075	45657000	3.54004	58494800
3.59185	49623300	3.59061	46429900	3.5899	58088700
3.64173	49454000	3.64047	47201700	3.63976	57679700
3.69162	49283000	3.69033	47971600	3.68962	57267500
3.74151	49110700	3.74019	48740700	3.73948	56852700
3.79139	48936800	3.79006	49507900	3.78934	56435200
3.84128	48761500	3.83992	50274000	3.8392	56015000
3.89117	48584700	3.88978	51038600	3.88906	55592700
3.94105	48406500	3.93964	51801800	3.93892	55167400
3.99094	48226800	3.9895	52563600	3.98878	54739900
4.04083	48045600	4.03936	53324200	4.03864	54310400
4.09072	47863100	4.08922	54083700	4.0885	53878100
4.1406	47679100	4.13908	54842100	4.13836	53444100
4.19049	47494100	4.18894	55599400	4.18822	53008000
4.24038	47308100	4.2388	56355300	4.23808	52571300
4.29026	47121100	4.28866	57110100	4.28794	52131800
4.34015	46933500	4.33851	57863400	4.3378	51692000
4.39004	46745100	4.38837	58615600	4.38766	51250100
4.43992	46555500	4.43823	59366500	4.43752	50804700
4.48981	46364900	4.48809	60116600	4.48738	50359400
4.53969	46173000	4.53795	60866000	4.53724	49910900
4.58958	45980000	4.58781	61614900	4.58711	49461300
4.63947	45786000	4.63766	62363500	4.63697	49010000
4.68935	45591300	4.68752	63111400	4.68683	48557100
4.73924	45396300	4.73738	63858800	4.73669	48103000
4.78913	45200800	4.78724	64605100	4.78655	47647600
4.83901	45005000	4.83709	65350500	4.83641	47191400
4.8889	44808200	4.88695	66095000	4.88627	46734000
4.93879	44611200	4.93681	66838800	4.93613	46276200
4.98867	44413300	4.98666	67582200	4.98599	45816900
5.03856	44214800	5.03652	68325300	5.03586	45357100
5.08844	44015800	5.08637	69068000	5.08572	44895100
5.13833	43816200	5.13623	69810400	5.13558	44432600
5.18821	43616100	5.18608	70552300	5.18544	43967900
5.2381	43415600	5.23594	71293500	5.2353	43502600
5.28799	43214200	5.28579	72034300	5.28516	43036000
5.33787	43012300	5.33565	72774200	5.33503	42567900
5.38776	42810200	5.3855	73514000	5.38489	42100300
5.43764	42607400	5.43536	74253600	5.43475	41631000
5.48753	42405800	5.48521	74993300	5.48461	41162800
5.53741	42203800	5.53507	75733500	5.53447	40693700
5.5873	42003000	5.58492	76473600	5.58434	40224700
5.63719	41801900	5.63477	77214200	5.6342	39755300
5.68707	41600500	5.68463	77954900	5.68406	39285100
5.73696	41399000	5.73448	78695800	5.73392	38815100
5.78684	41196700	5.78433	79437200	5.78379	38344600
5.83673	40995000	5.83419	80178700	5.83365	37874700
5.88661	40793100	5.88404	80920600	5.88351	37406100
5.9365	40592100	5.93389	81661700	5.93338	36937400
5.98638	40391200	5.98374	82403000	5.98324	36471500
6.03627	40190700	6.0336	83143800	6.0331	36004700
6.08615	39989800	6.08345	83884900	6.08297	35539600
6.13604	39788900	6.1333	84626400	6.13283	35074100
6.18592	39588100	6.18315	85368700	6.18269	34607900
6.23581	39388900	6.233	86111800	6.23256	34142600
6.28569	39190700	6.28285	86856100	6.28242	33677400
6.33558	38993800	6.3327	87601200	6.33228	33213300
6.38546	38799000	6.38256	88346600	6.38215	32751900
6.43535	38604000	6.43241	89092300	6.43201	32292900
6.48523	38411100	6.48226	89837300	6.48187	31836000
6.53512	38220400	6.53211	90583300	6.53174	31383800
6.585	38031300	6.58196	91330300	6.5816	30931400
6.63489	37843800	6.63181	92078100	6.63147	30482800
6.68477	37655900	6.68165	92827400	6.68133	30033600
6.73466	37467500	6.7315	93576400	6.7312	29583800
6.78454	37279600	6.78135	94326600	6.78106	29135200
6.83442	37092100	6.8312	95077200	6.83092	28684900
6.88431	36907900	6.88105	95828800	6.88079	28238800
6.93419	36725300	6.9309	96580700	6.93065	27797600
6.98408	36548200	6.98075	97332800	6.98052	27363800
7.03396	36372600	7.03059	98082800	7.03038	26939900
7.08385	36204600	7.08044	98835700	7.08025	26525400
7.13373	36039900	7.13029	99583400	7.13011	26115900
7.18362	35886100	7.18014	100334000	7.17998	25722700
7.2335	35741900	7.22999	101070000	7.22984	25337200
7.28338	35618100	7.27983	101801000	7.27971	24980100
7.33327	35521100	7.32968	102497000	7.32957	24659800
7.38315	35462000	7.37953	103169000	7.37944	24380700
7.43304	35454100	7.42937	103772000	7.4293	24168000
7.48292	35499900	7.47922	104317000	7.47917	24005100
7.53281	35593200	7.52906	104714000	7.52903	23900700
7.58269	35692700	7.57891	104998000	7.5789	23787300
7.63257	35661500	7.62876	104957000	7.62877	23523200
7.68246	35341400	7.6786	104772000	7.67863	22879300
7.73234	34294200	7.72845	104153000	7.7285	21401000
7.78223	32608900	7.7783	104743000	7.77836	19048800
7.83211	30145000	7.82814	109600000	7.82823	15597700
7.882	28555800	7.87798	113211000	7.87809	13478300
