# Supplementary material for: Study on uneven settlement and correction of steel frame structures based on numerical simulation method
Source: PLoS One. 2024 May 24;19(5):e0303249. doi: 10.1371/journal.pone.0303249 (PMC11125553; doi:10.1371/journal.pone.0303249)
Supplement: S1 File — (ZIP) [file pone.0303249.s001.zip › support information/Data of fig.22(b).xlsx]

## Sheet: Sheet1
0	132448000	0	49127300	0	49757100
0.05004	126392000	0.05007	47552600	0.05007	46906300
0.1001	117451000	0.10013	45342400	0.10014	42610700
0.15015	114483000	0.1502	44713400	0.15021	40953300
0.20021	114332000	0.20027	44631100	0.20028	40784800
0.25026	114746000	0.25034	44523900	0.25035	41061400
0.30031	115280000	0.3004	44346500	0.30042	41368800
0.35036	115382000	0.35047	43993600	0.35049	41437800
0.40042	115255000	0.40054	43579900	0.40055	41372000
0.45047	114856000	0.45061	43090300	0.45062	41160900
0.50052	114337000	0.50068	42574800	0.50069	40878500
0.55057	113710000	0.55074	42045200	0.55076	40553900
0.60063	113048000	0.60081	41493300	0.60083	40192500
0.65068	112357000	0.65088	40953900	0.6509	39834600
0.70073	111651000	0.70095	40411800	0.70097	39464200
0.75079	110936000	0.75102	39875900	0.75104	39104100
0.80084	110208000	0.80109	39350200	0.80111	38746200
0.85089	109482000	0.85116	38822300	0.85118	38390300
0.90095	108757000	0.90123	38306000	0.90125	38047500
0.951	108042000	0.95129	37799100	0.95132	37702800
1.00106	107338000	1.00136	37292200	1.00139	37364300
1.05111	106640000	1.05143	36802000	1.05146	37017400
1.10117	105950000	1.1015	36302600	1.10153	36671400
1.15122	105259000	1.15157	35807600	1.1516	36322000
1.20128	104567000	1.20164	35318000	1.20167	35989100
1.25133	103886000	1.25171	34828900	1.25174	35678000
1.30139	103204000	1.30178	34359300	1.30181	35370800
1.35144	102472000	1.35185	33831900	1.35188	35010100
1.4015	101675000	1.40192	33250300	1.40195	34557700
1.45155	100825000	1.45199	32615000	1.45202	34033100
1.50161	99947100	1.50206	31945200	1.50209	33488800
1.55166	99162600	1.55213	31385500	1.55216	33090300
1.60172	98392500	1.6022	30847300	1.60223	32720800
1.65178	97689500	1.65228	30347600	1.6523	32378800
1.70183	97130900	1.70235	29979900	1.70237	32170100
1.75189	96581500	1.75242	29617300	1.75244	31991700
1.80195	95938700	1.80249	29181300	1.80252	31711500
1.852	95225100	1.85256	28675000	1.85259	31355100
1.90206	94508500	1.90263	28147000	1.90266	30993300
1.95212	93791100	1.9527	27633900	1.95273	30629100
2.00218	93097200	2.00278	27116800	2.0028	30279500
2.05223	92412700	2.05285	26630900	2.05287	29936500
2.10229	91747200	2.10292	26163300	2.10294	29601200
2.15235	91101500	2.15299	25721400	2.15301	29267500
2.20241	90474900	2.20306	25315700	2.20308	28952400
2.25247	89878400	2.25314	24923400	2.25316	28605900
2.30253	89252000	2.30321	24517300	2.30323	28197500
2.35258	88559500	2.35328	24043200	2.3533	27800700
2.40264	87766300	2.40336	23492700	2.40337	27447400
2.4527	86782700	2.45343	22793400	2.45344	27039500
2.50276	85821200	2.5035	22364800	2.50351	26648000
2.55282	84931100	2.55358	22672900	2.55359	26371400
2.60288	84036400	2.60365	23314600	2.60366	26119200
2.65294	83267300	2.65372	23862900	2.65373	25832400
2.703	82666900	2.7038	24261000	2.7038	25523800
2.75306	82124800	2.75387	24564400	2.75387	25223200
2.80312	81465600	2.80394	24930100	2.80395	24933900
2.85318	80691500	2.85402	25379400	2.85402	24662400
2.90324	79873400	2.90409	25838400	2.90409	24416900
2.9533	78991900	2.95417	26289000	2.95416	24198200
3.00337	78036500	3.00424	26726200	3.00423	24013200
3.05343	76931900	3.05432	27146600	3.05431	23852900
3.10349	75610500	3.10439	27572800	3.10438	23701100
3.15355	74001300	3.15446	28042300	3.15445	23576900
3.20361	71954700	3.20454	28657700	3.20452	23585900
3.25368	69484500	3.25461	29628700	3.2546	23868400
3.30374	66177700	3.30469	31015100	3.30467	24453800
3.3538	63360000	3.35477	32178000	3.35474	24961300
3.40386	61127600	3.40484	32914200	3.40481	25006300
3.45393	61546000	3.45492	32204400	3.45489	24117900
3.50399	65236800	3.50499	29994000	3.50496	24883000
3.55406	67218800	3.55507	27997200	3.55503	27304400
3.60413	68149400	3.60515	26456200	3.6051	28446000
3.65419	67829700	3.65522	25790200	3.65517	27945300
3.70426	65999100	3.7053	25541700	3.70525	26131600
3.75432	64556300	3.75537	25453500	3.75532	23987600
3.80438	65141600	3.80544	25090900	3.80539	23550900
3.85445	68479300	3.85552	25291200	3.85546	25404100
3.90451	77752200	3.90559	29154900	3.90553	30818600
3.95456	88496500	3.95565	34347900	3.9556	38241700
4.00463	90005900	4.00573	36257700	4.00568	40312300
4.05468	89817500	4.05579	38596600	4.05575	39961000
4.10474	92097500	4.10586	42222700	4.10582	39231500
4.1548	92869400	4.15593	43222000	4.15589	36462800
4.20485	92957900	4.206	42911300	4.20596	34750100
4.25491	92518800	4.25606	42145300	4.25603	33919100
4.30497	91666500	4.30613	41033500	4.3061	33286800
4.35502	90606900	4.3562	39976600	4.35617	32625100
4.40508	89401600	4.40627	38892900	4.40624	31973800
4.45514	88077600	4.45634	37850600	4.45632	31313900
4.5052	86719800	4.5064	36845700	4.50639	30603600
4.55525	85286900	4.55647	35856000	4.55646	29904200
4.60531	83849400	4.60654	34898900	4.60653	29164700
4.65537	82362000	4.65661	33940900	4.6566	28446700
4.70543	80872600	4.70668	32994800	4.70667	27715400
4.75549	79361800	4.75675	32048500	4.75674	26972300
4.80555	77880000	4.80682	31124100	4.80682	26215300
4.85561	76462800	4.85689	30249600	4.85689	25433900
4.90567	74960600	4.90696	29328200	4.90696	24654400
4.95573	73370200	4.95703	28350100	4.95703	23944100
5.00579	71924400	5.0071	27473400	5.00711	23233800
5.05586	70504600	5.05718	26622200	5.05718	22737500
5.10592	68998800	5.10725	25723000	5.10725	22792200
5.15598	67487000	5.15732	24835200	5.15732	23314000
5.20604	65984100	5.20739	23998800	5.2074	23992700
5.2561	64483200	5.25746	23298800	5.25747	24711900
5.30617	62990600	5.30753	23039700	5.30755	25445400
5.35623	61493300	5.35761	23404300	5.35762	26178900
5.40629	59987100	5.40768	24160800	5.40769	26915000
5.45636	58419200	5.45775	25072000	5.45777	27670400
5.50642	56873200	5.50782	25986400	5.50784	28428700
5.55649	55343300	5.5579	26878900	5.55792	29252200
5.60656	53804700	5.60797	27777100	5.60799	30099100
5.65662	52400000	5.65805	28611100	5.65807	30839000
5.70669	50962700	5.70812	29477100	5.70814	31563200
5.75675	49397600	5.75819	30431100	5.75822	32365400
5.80682	47927300	5.80827	31336300	5.80829	33119400
5.85689	46536400	5.85834	32193300	5.85837	33809600
5.90696	45089400	5.90842	33081400	5.90844	34535100
5.95702	43595400	5.95849	33993300	5.95852	35294600
6.00709	42075800	6.00857	34919600	6.00859	36072200
6.05716	40536800	6.05864	35860300	6.05867	36860800
6.10723	38998100	6.10872	36803900	6.10875	37620000
6.1573	37510800	6.15879	37709100	6.15882	38353600
6.20737	35993900	6.20887	38629700	6.2089	39136800
6.25744	34363100	6.25894	39631500	6.25897	39938600
6.30751	32825900	6.30902	40575300	6.30905	40704300
6.35758	31389500	6.3591	41457700	6.35913	41425000
6.40765	29973600	6.40917	42319000	6.4092	42121100
6.45772	28520600	6.45925	43197700	6.45928	42870000
6.50779	26964400	6.50933	44148300	6.50936	43658300
6.55787	25518000	6.55941	45040500	6.55943	44375200
6.60794	24209800	6.60948	45872800	6.60951	45096700
6.65801	23202900	6.65956	46731900	6.65959	45861300
6.70808	23333400	6.70964	47611500	6.70967	46598600
6.75816	24536300	6.75972	48487600	6.75974	47313800
6.80823	25984700	6.8098	49359200	6.80982	47995200
6.8583	27481200	6.85988	50216800	6.8599	48625700
6.90838	29030100	6.90996	51073800	6.90998	49181200
6.95845	30666400	6.96004	51944000	6.96006	49591000
7.00853	32424400	7.01012	52859000	7.01013	49782800
7.0586	34198800	7.0602	53758200	7.06021	49656400
7.10868	36109600	7.11028	54687800	7.11029	49215300
7.15876	38463900	7.16036	55857900	7.16037	48479500
7.20883	40910900	7.21044	57059800	7.21045	47054800
7.25891	43008800	7.26052	58108900	7.26053	46276900
7.30899	45292400	7.3106	59070400	7.31061	46652200
7.35906	47499700	7.36068	59618800	7.36068	51826400
7.40914	49514500	7.41076	59970000	7.41076	60864200
7.45921	49919200	7.46084	59076600	7.46084	65754900
7.50929	46737000	7.51092	56015300	7.51091	66106500
7.55937	41154500	7.561	51768800	7.56099	62355900
7.60944	34862400	7.61107	47082900	7.61107	55711300
7.65952	28321100	7.66115	42270000	7.66114	48572500
7.70959	26643100	7.71123	37155800	7.71122	42099400
7.75966	35596600	7.7613	32262200	7.7613	35733900
7.80973	54213000	7.81138	31243000	7.81137	28442700
7.85979	70245000	7.86144	34262100	7.86144	28183400
7.90986	71969600	7.91152	35042700	7.91153	29982100
7.95992	73351000	7.96158	37670100	7.9616	29239300
8.00999	78656700	8.01166	42425100	8.01168	27800700
8.06004	78694900	8.06172	42933100	8.06175	25124400
8.11011	77931200	8.11179	42510500	8.11182	24689700
8.16016	77451600	8.16186	42147400	8.16189	24612800
8.21023	76502400	8.21193	41405000	8.21197	24287600
8.26029	75526800	8.262	40714600	8.26204	24234300
8.31035	74303700	8.31206	39882800	8.31211	24469000
8.36041	73024200	8.36213	39066800	8.36219	24748600
8.41047	71551500	8.4122	38143500	8.41226	25070000
8.46053	70162300	8.46227	37315200	8.46233	25478900
8.51059	68908200	8.51234	36600900	8.51241	25920700
8.56065	67386200	8.56241	35720300	8.56248	26100800
8.61072	65795400	8.61248	34803100	8.61255	26431400
8.66078	64376700	8.66255	34010200	8.66263	26910600
8.71084	62883700	8.71261	33178200	8.7127	27359200
8.76091	61405600	8.76268	32355000	8.76278	27771400
8.81097	59916800	8.81275	31522600	8.81285	28182500
8.86103	58417800	8.86282	30683500	8.86293	28582200
8.9111	56914300	8.91289	29841700	8.913	28985300
8.96116	55410400	8.96297	28999900	8.96308	29392300
9.01123	53907000	9.01304	28161300	9.01315	29796100
9.06129	52402600	9.06311	27324100	9.06323	30206400
9.11136	50897300	9.11318	26491100	9.1133	30621200
9.16142	49390600	9.16325	25661400	9.16338	31035300
9.21149	47883800	9.21332	24844800	9.21345	31449500
9.26156	46379000	9.26339	24061500	9.26353	31857800
9.31163	44875300	9.31346	23370700	9.3136	32273200
9.3617	43371400	9.36354	22994800	9.36368	32690400
9.41176	41867100	9.41361	23179400	9.41376	33112600
9.46183	40363700	9.46368	23793800	9.46383	33534300
9.5119	38860000	9.51375	24556800	9.51391	33956100
9.56197	37356800	9.56383	25364700	9.56398	34377800
9.61204	35854600	9.6139	26189700	9.61406	34799700
9.66211	34352600	9.66397	27024000	9.66413	35223000
9.71218	32851700	9.71404	27862300	9.71421	35647200
9.76225	31351000	9.76412	28704800	9.76429	36072700
9.81232	29856500	9.81419	29547900	9.81436	36496500
9.8624	28365100	9.86427	30394800	9.86444	36919300
9.91247	26896700	9.91434	31233100	9.91452	37320800
9.96254	25510100	9.96441	32036100	9.96459	37726700
10.0126	24218200	10.0145	32860200	10.0147	38167600
10.0627	23458100	10.0646	33746600	10.0648	38598100
10.1128	23846400	10.1146	34597800	10.1148	39033200
10.1628	25051200	10.1647	35410200	10.1649	39475500
10.2129	26461900	10.2148	36252300	10.215	39906600
10.263	27929000	10.2649	37105500	10.2651	40338700
10.3131	29411000	10.3149	37955800	10.3151	40759800
10.3631	30900500	10.365	38803900	10.3652	41179500
10.4132	32393100	10.4151	39649500	10.4153	41603900
10.4633	33888900	10.4652	40493900	10.4654	42024800
10.5134	35386900	10.5152	41336400	10.5154	42443600
10.5634	36885900	10.5653	42177400	10.5655	42849000
10.6135	38390100	10.6154	43018000	10.6156	43241600
10.6636	39891400	10.6655	43856900	10.6657	43611400
10.7137	41402000	10.7156	44698400	10.7157	43948500
10.7637	42915000	10.7656	45543600	10.7658	44225300
10.8138	44446300	10.8157	46401500	10.8159	44416100
10.8639	45993600	10.8658	47276600	10.866	44456600
10.914	47574900	10.9159	48186400	10.9161	44311600
10.9641	49193200	10.9659	49138000	10.9661	43892200
11.0141	50864600	11.016	50176200	11.0162	43146800
11.0642	52604100	11.0661	51319500	11.0663	42155000
11.1143	54405000	11.1162	52586500	11.1164	40827100
11.1644	56356200	11.1662	53826600	11.1664	40047000
11.2144	58495800	11.2163	54824400	11.2165	40504600
11.2645	61238200	11.2664	55179700	11.2666	45603800
11.3146	64865500	11.3165	55301500	11.3167	55041900
11.3647	65507400	11.3666	54261000	11.3667	60187800
11.4148	61046700	11.4167	50433500	11.4168	59575300
11.4648	52560200	11.4667	45676000	11.4669	53571000
11.5149	43395200	11.5168	40987500	11.517	45652100
11.565	35551000	11.5669	36642800	11.567	39774700
11.6151	28136200	11.6169	32019600	11.6171	33603200
11.6651	33800300	11.667	28313900	11.6672	26744300
11.7152	55712700	11.7171	32548000	11.7173	29156400
11.7653	72715300	11.7672	39598500	11.7673	39024600
11.8153	73280600	11.8172	40131900	11.8174	40161700
11.8654	74741800	11.8673	42320900	11.8675	38369300
11.9155	80119500	11.9174	46731500	11.9176	36355900
11.9655	78995100	11.9674	46934600	11.9676	31759300
12.0156	77444100	12.0175	46389800	12.0177	29588600
12.0656	76356500	12.0676	45907500	12.0678	28523600
12.1157	74967500	12.1176	45137400	12.1179	27816700
12.1658	73553300	12.1677	44369500	12.1679	27169500
12.2158	71762000	12.2178	43367300	12.218	26674900
12.2659	69935900	12.2678	42379700	12.2681	26313400
12.316	67982300	12.3179	41333100	12.3181	25730800
12.366	66146700	12.368	40328100	12.3682	25351600
12.4161	64176200	12.418	39266800	12.4183	24885100
12.4661	62160200	12.4681	38195000	12.4684	24407000
12.5162	60145500	12.5182	37136100	12.5184	23907200
12.5663	58129400	12.5683	36080000	12.5685	23548100
12.6163	56095400	12.6183	35015100	12.6186	23425000
12.6664	54060800	12.6684	33950100	12.6686	23607400
12.7165	52018100	12.7185	32881700	12.7187	24046800
12.7665	49973200	12.7685	31813400	12.7688	24603100
12.8166	47924100	12.8186	30746400	12.8189	25227000
12.8667	45872500	12.8687	29679900	12.8689	25895000
12.9167	43829300	12.9187	28623300	12.919	26589000
12.9668	41872700	12.9688	27607600	12.9691	27242500
13.0169	39856400	13.0189	26567600	13.0192	27928600
13.0669	37769800	13.069	25496700	13.0692	28662400
13.117	35926600	13.119	24567400	13.1193	29300900
13.1671	34022200	13.1691	23711400	13.1694	29894600
13.2172	31857800	13.2192	23250100	13.2195	30571900
13.2672	29840700	13.2692	23579700	13.2695	31284000
13.3173	27856900	13.3193	24392000	13.3196	32013500
13.3674	25879000	13.3694	25355600	13.3697	32770100
13.4174	24417700	13.4195	26366100	13.4198	33495200
13.4675	24247200	13.4695	27409600	13.4698	34208600
13.5176	25463900	13.5196	28461400	13.5199	34916600
13.5677	27270300	13.5697	29520800	13.57	35621500
13.6177	29217600	13.6197	30583000	13.6201	36326500
13.6678	31211200	13.6698	31647500	13.6701	37031300
13.7179	33227000	13.7199	32713400	13.7202	37736900
13.768	35254100	13.77	33780800	13.7703	38446800
13.818	37288100	13.8201	34850100	13.8204	39157400
13.8681	39326800	13.8701	35919500	13.8704	39868100
13.9182	41366300	13.9202	36990100	13.9205	40579100
13.9683	43409100	13.9703	38060400	13.9706	41285200
14.0183	45453700	14.0204	39131500	14.0207	41991300
14.0684	47500300	14.0704	40202500	14.0708	42696300
14.1185	49549300	14.1205	41274100	14.1208	43399000
14.1686	51597600	14.1706	42345700	14.1709	44103100
14.2187	53646500	14.2207	43416700	14.221	44801600
14.2687	55692800	14.2707	44486300	14.2711	45493100
14.3188	57740000	14.3208	45556400	14.3211	46178200
14.3689	59784200	14.3709	46627700	14.3712	46835800
14.419	61834400	14.421	47705900	14.4213	47471700
14.4691	63882200	14.471	48793400	14.4714	48042300
14.5191	65946700	14.5211	49897800	14.5215	48549800
14.5692	68012500	14.5712	51025800	14.5715	48918300
14.6193	70112000	14.6213	52189700	14.6216	49148100
14.6694	72252000	14.6714	53442700	14.6717	49061400
14.7195	74381500	14.7214	54744800	14.7218	48647600
14.7696	76466800	14.7715	56128500	14.7718	47872100
14.8196	78633300	14.8216	57564400	14.8219	47185700
14.8697	80862900	14.8717	58984000	14.872	46766200
14.9198	83028300	14.9218	59710000	14.9221	48410700
14.9699	85823800	14.9718	59739900	14.9721	54441500
15.02	88141100	15.0219	59424600	15.0222	60844100
15.0701	87221200	15.072	57591600	15.0723	64144200
15.1202	82498800	15.1221	54539200	15.1224	62556800
15.1702	74230100	15.1722	50443800	15.1725	55827800
15.2203	66609800	15.2222	47071300	15.2225	48479200
15.2704	58204200	15.2723	43144000	15.2726	41050900
15.3205	51099100	15.3224	39781100	15.3227	35629100
15.3705	42689000	15.3725	35307900	15.3728	31722900
15.4206	30202000	15.4225	27037700	15.4228	27201600
15.4707	24881900	15.4726	22968800	15.4729	25402400
