# Supplementary material for: Study on uneven settlement and correction of steel frame structures based on numerical simulation method
Source: PLoS One. 2024 May 24;19(5):e0303249. doi: 10.1371/journal.pone.0303249 (PMC11125553; doi:10.1371/journal.pone.0303249)
Supplement: S1 File — (ZIP) [file pone.0303249.s001.zip › support information/Data of fig.22(c).xlsx]

## Sheet: Sheet1
0	127874000	0	32916100	0	119444000
0.05003	121340000	0.05008	31983500	0.05004	114512000
0.10008	113392000	0.10016	31927600	0.10008	108147000
0.15013	113388000	0.15024	33951000	0.15013	107481000
0.20017	115255000	0.20032	35193500	0.20017	108227000
0.25021	116593000	0.2504	34976600	0.25021	108550000
0.30026	117917000	0.30048	34023500	0.30026	108856000
0.3503	118914000	0.35055	32691600	0.3503	108874000
0.40034	119804000	0.40063	31243700	0.40034	108774000
0.45038	120519000	0.45071	29728200	0.45039	108518000
0.50042	121184000	0.50079	28231800	0.50043	108202000
0.55047	121787000	0.55086	26746400	0.55047	107823000
0.60051	122375000	0.60094	25292500	0.60052	107423000
0.65055	122935000	0.65102	23864600	0.65056	106991000
0.70059	123491000	0.70109	22453700	0.70061	106555000
0.75063	124024000	0.75117	21070600	0.75065	106091000
0.80067	124569000	0.80124	19685300	0.8007	105644000
0.85071	125103000	0.85132	18315800	0.85074	105185000
0.90075	125644000	0.90139	16947600	0.90078	104739000
0.95079	126194000	0.95147	15579400	0.95083	104303000
1.00083	126728000	1.00154	14234100	1.00087	103853000
1.05087	127264000	1.05161	12902600	1.05092	103407000
1.10091	127784000	1.10169	11598900	1.10096	102946000
1.15095	128291000	1.15176	10342300	1.15101	102471000
1.20099	128815000	1.20183	9110990	1.20105	102013000
1.25103	129333000	1.2519	7.94628e+06	1.2511	101554000
1.30107	129870000	1.30197	6.86257e+06	1.30115	101115000
1.35111	130399000	1.35204	5916088	1.35119	100675000
1.40115	130920000	1.40211	5214103	1.40124	100224000
1.45119	131442000	1.45218	4812194	1.45128	99772700
1.50122	131946000	1.50225	4816807	1.50133	99301200
1.55126	132465000	1.55232	5213435	1.55138	98843800
1.6013	132974000	1.60239	5916079	1.60142	98382400
1.65134	133491000	1.65246	6859312	1.65147	97930300
1.70138	134011000	1.70253	7942550	1.70152	97487500
1.75142	134531000	1.7526	9124136	1.75156	97045800
1.80145	135062000	1.80267	10372700	1.80161	96615600
1.85149	135584000	1.85273	11654600	1.85166	96177100
1.90153	136098000	1.9028	12961900	1.9017	95730000
1.95157	136600000	1.95287	14285600	1.95175	95271400
2.0016	137093000	2.00293	15622500	2.0018	94804000
2.05164	137595000	2.053	16978100	2.05185	94347000
2.10168	138101000	2.10307	18349400	2.1019	93896600
2.15171	138619000	2.15313	19734100	2.15194	93459500
2.20175	139139000	2.2032	21130700	2.20199	93026000
2.25179	139651000	2.25326	22526900	2.25204	92581100
2.30182	140164000	2.30332	23930000	2.30209	92138600
2.35186	140663000	2.35339	25326800	2.35214	91678800
2.4019	141167000	2.40345	26736600	2.40219	91226300
2.45193	141679000	2.45351	28167100	2.45223	90784300
2.50197	142181000	2.50358	29600600	2.50228	90336000
2.55201	142702000	2.55364	31073000	2.55233	89906800
2.60204	143213000	2.6037	32555700	2.60238	89475700
2.65208	143729000	2.65376	34070900	2.65243	89047500
2.70211	144249000	2.70383	35634200	2.70248	88646900
2.75215	144759000	2.75389	37224000	2.75253	88242300
2.80218	145240000	2.80395	38850700	2.80258	87860100
2.85222	145688000	2.85401	40501300	2.85263	87472500
2.90226	146021000	2.90407	42112500	2.90268	87080000
2.95229	146262000	2.95413	43692500	2.95273	86666700
3.00233	146245000	3.00419	45061400	3.00278	86246500
3.05236	145961000	3.05425	46135600	3.05283	85742600
3.1024	145078000	3.1043	46458400	3.10288	85191400
3.15243	143535000	3.15436	45823100	3.15293	84461600
3.20247	140834000	3.20442	43506800	3.20298	83697400
3.2525	136727000	3.25448	39295400	3.25304	82863000
3.30254	131034000	3.30454	33192900	3.30309	82137800
3.35257	123812000	3.3546	26671200	3.35314	81610700
3.40261	116815000	3.40466	24123100	3.4032	80575000
3.45265	110938000	3.45472	25860400	3.45325	78985500
3.50269	107306000	3.50478	31067300	3.5033	76639400
3.55273	105832000	3.55484	36896600	3.55336	73422500
3.60277	105960000	3.60491	42531400	3.60342	70061500
3.65282	105914000	3.65498	47724800	3.65347	66933000
3.70287	105069000	3.70506	50765000	3.70353	63924000
3.75292	103146000	3.75513	51856400	3.75359	61062900
3.80297	100171000	3.80522	49708500	3.80364	57719300
3.85303	97327300	3.8553	46023100	3.8537	53803000
3.90309	94083200	3.90538	42198800	3.90376	49572100
3.95315	89562000	3.95547	40285700	3.95382	45442100
4.00321	82750500	4.00556	41769300	4.00388	41847200
4.05327	74159800	4.05565	47096800	4.05394	39054000
4.10333	64573500	4.10574	55820500	4.104	37198700
4.1534	55683800	4.15583	64833500	4.15406	35973500
4.20346	49048100	4.20592	71994600	4.20413	35078100
4.25352	44832000	4.25602	76500400	4.25419	34267100
4.30358	42436600	4.30611	78857600	4.30425	33620000
4.35365	41200600	4.3562	79728000	4.35432	33097600
4.40371	40685900	4.40629	79670300	4.40438	32689400
4.45377	40605300	4.45638	79048100	4.45445	32362500
4.50383	40808700	4.50648	78071000	4.50451	32079100
4.5539	41161200	4.55657	76899400	4.55458	31833000
4.60396	41623000	4.60666	75594200	4.60464	31594100
4.65402	42127000	4.65675	74225600	4.65471	31365500
4.70408	42672700	4.70684	72811000	4.70477	31134300
4.75415	43223900	4.75693	71377800	4.75483	30899900
4.80421	43789200	4.80702	69928700	4.8049	30655700
4.85427	44351400	4.8571	68468400	4.85496	30402000
4.90433	44917600	4.90719	66998800	4.90503	30142600
4.95439	45481100	4.95728	65527100	4.95509	29880100
5.00446	46048900	5.00737	64056600	5.00516	29621400
5.05452	46617500	5.05746	62586900	5.05522	29366000
5.10458	47184400	5.10754	61121800	5.10529	29108400
5.15464	47754300	5.15763	59655900	5.15535	28850000
5.2047	48321400	5.20772	58187000	5.20542	28584000
5.25476	48890200	5.2578	56713900	5.25549	28316600
5.30482	49460400	5.30789	55239000	5.30555	28049200
5.35488	50029600	5.35797	53763500	5.35562	27779200
5.40494	50602000	5.40806	52288500	5.40568	27512200
5.455	51172800	5.45814	50815000	5.45575	27242400
5.50506	51746700	5.50823	49340600	5.50582	26975300
5.55512	52320900	5.55831	47866400	5.55588	26708500
5.60518	52895200	5.60839	46388800	5.60595	26441200
5.65524	53470800	5.65848	44912600	5.65602	26175000
5.7053	54043800	5.70856	43434100	5.70608	25905700
5.75536	54617100	5.75864	41956300	5.75615	25636300
5.80542	55187500	5.80872	40479600	5.80622	25363300
5.85548	55757400	5.8588	38999900	5.85628	25089900
5.90554	56324800	5.90888	37524400	5.90635	24813300
5.95559	56891900	5.95896	36045600	5.95642	24536400
6.00565	57457800	6.00904	34570700	6.00648	24257900
6.05571	58023600	6.05912	33095800	6.05655	23978600
6.10577	58590800	6.1092	31620400	6.10662	23700700
6.15583	59158600	6.15928	30145600	6.15669	23421600
6.20588	59728500	6.20936	28668900	6.20675	23145200
6.25594	60299200	6.25944	27195100	6.25682	22867200
6.306	60870100	6.30951	25724900	6.30689	22589800
6.35606	61442400	6.35959	24259800	6.35696	22311300
6.40611	62013200	6.40967	22803700	6.40703	22032900
6.45617	62591100	6.45974	21347200	6.45709	21758700
6.50623	63169900	6.50982	19891200	6.50716	21493300
6.55628	63752700	6.5599	18448400	6.55723	21230500
6.60634	64325300	6.60997	17034100	6.6073	20979100
6.65639	64890200	6.66005	15654800	6.65737	20725300
6.70645	65425600	6.71012	14344000	6.70743	20487400
6.75651	65937800	6.7602	13115100	6.7575	20248800
6.80656	66372700	6.81027	12009700	6.80757	20031900
6.85662	66732300	6.86034	11049100	6.85764	19815400
6.90667	66879600	6.91042	10246100	6.90771	19608400
6.95673	66810200	6.96049	9572558	6.95778	19396100
7.00679	66255800	7.01056	8792781	7.00784	19196300
7.05684	65171000	7.06064	7.85298e+06	7.05791	19033700
7.1069	63128900	7.11071	6923185	7.10798	19038000
7.15695	60039200	7.16078	7857929	7.15805	19444800
7.20701	55983500	7.21085	12701700	7.20812	20493900
7.25707	51248900	7.26092	20203400	7.25819	22150400
7.30712	47594500	7.31099	28372600	7.30826	23924900
7.35718	45441500	7.36107	35494200	7.35833	25202800
7.40724	45687800	7.41114	40849300	7.4084	25873200
7.4573	47529600	7.46122	44543400	7.45847	26029900
7.50736	50206500	7.51129	47632500	7.50854	26250500
7.55742	52452500	7.56137	50637400	7.55861	26621500
7.60748	53292900	7.61146	52768100	7.60868	26644900
7.65755	52886300	7.66154	53702500	7.65875	25965200
7.70762	50850700	7.71163	52520800	7.70882	23993600
7.75769	48359000	7.76171	50148900	7.75889	21108800
7.80776	45224700	7.8118	47945300	7.80896	17680300
7.85783	41167700	7.86189	47648700	7.85903	14203400
7.9079	35595900	7.91199	50337400	7.9091	10915100
7.95797	28816300	7.96208	55640200	7.95917	8316655
8.00805	21563900	8.01217	62679000	8.00924	7077744
8.05812	14971000	8.06226	69341000	8.05931	7170723
8.10819	10568100	8.11236	74271200	8.10938	7.98359e+06
8.15826	8427123	8.16245	77097400	8.15945	8657276
8.20834	7870693	8.21254	78299400	8.20952	9101732
8.25841	7956005	8.26263	78409500	8.25959	9325731
8.30848	8223107	8.31273	77827700	8.30966	9418448
8.35855	8592902	8.36282	76846700	8.35973	9451798
8.40862	9019898	8.41291	75606200	8.4098	9443916
8.45869	9513313	8.463	74236400	8.45987	9430222
8.50876	10073700	8.51309	72774400	8.50994	9402820
8.55883	10676900	8.56318	71272600	8.56001	9377002
8.6089	11327500	8.61328	69741300	8.61008	9344627
8.65897	12000600	8.66337	68198300	8.66016	9313588
8.70904	12699100	8.71346	66647400	8.71023	9279466
8.75911	13408800	8.76355	65091500	8.7603	9247192
8.80918	14129600	8.81363	63536700	8.81037	9214138
8.85925	14856000	8.86372	61981500	8.86044	9182915
8.90932	15587700	8.91381	60426800	8.91051	9152338
8.95939	16321800	8.96389	58876300	8.96058	9122699
9.00946	17058700	9.01398	57323300	9.01065	9094396
9.05953	17796400	9.06407	55774500	9.06072	9067061
9.1096	18535000	9.11415	54225600	9.1108	9040634
9.15967	19273300	9.16424	52679300	9.16086	9015030
9.20973	20011300	9.21432	51135300	9.21094	8989488
9.2598	20749500	9.26441	49591400	9.26101	8964250
9.30987	21486200	9.31449	48047800	9.31108	8938854
9.35994	22222200	9.36457	46504200	9.36115	8912673
9.41	22956800	9.41466	44959900	9.41122	8885938
9.46007	23689800	9.46474	43415300	9.46129	8858614
9.51014	24421800	9.51482	41870400	9.51136	8830436
9.5602	25151900	9.5649	40326500	9.56143	8802072
9.61027	25880800	9.61499	38784500	9.61151	8772458
9.66034	26608500	9.66507	37242900	9.66158	8742206
9.7104	27334800	9.71515	35703500	9.71165	8710943
9.76047	28059600	9.76523	34166100	9.76172	8677999
9.81053	28783700	9.81531	32630500	9.81179	8644097
9.8606	29507100	9.86539	31096900	9.86186	8609144
9.91067	30230900	9.91547	29563800	9.91193	8573752
9.96073	30955200	9.96554	28031300	9.962	8539146
10.0108	31680900	10.0156	26500300	10.0121	8504342
10.0609	32407100	10.0657	24972600	10.0622	8470472
10.1109	33135100	10.1158	23449700	10.1122	8436220
10.161	33863100	10.1659	21937000	10.1623	8401992
10.2111	34594800	10.2159	20432100	10.2124	8368563
10.2611	35327000	10.266	18941200	10.2624	8337151
10.3112	36065900	10.3161	17461500	10.3125	8308789
10.3612	36805800	10.3662	16002100	10.3626	8.2859e+06
10.4113	37553600	10.4162	14568800	10.4126	8267276
10.4614	38298900	10.4663	13182100	10.4627	8255562
10.5114	39051200	10.5164	11858300	10.5128	8249260
10.5615	39790400	10.5665	10640000	10.5629	8.25355e+06
10.6116	40530000	10.6165	9560626	10.6129	8267117
10.6616	41220400	10.6666	8703601	10.663	8292416
10.7117	41875400	10.7167	8144138	10.7131	8318537
10.7617	42391700	10.7668	7880735	10.7631	8355387
10.8118	42778200	10.8168	7894996	10.8132	8375590
10.8619	42825900	10.8669	7914406	10.8633	8389846
10.9119	42531600	10.917	7731926	10.9134	8360448
10.962	41501700	10.967	6703138	10.9634	8340787
11.0121	39695400	11.0171	4625548	11.0135	8410467
11.0621	36768400	11.0672	3680176	11.0636	8996321
11.1122	32883200	11.1173	7311707	11.1136	10477600
11.1622	29469000	11.1673	15074900	11.1637	12793400
11.2123	27417800	11.2174	22964700	11.2138	15246000
11.2624	28530700	11.2675	29798700	11.2639	17363100
11.3124	31751200	11.3175	34923000	11.3139	18906900
11.3625	36098600	11.3676	38811300	11.364	20264600
11.4125	40359300	11.4177	42032200	11.4141	21539900
11.4626	43732800	11.4678	45054700	11.4642	22826400
11.5127	45251300	11.5178	47055900	11.5142	23458700
11.5628	44750800	11.5679	47172600	11.5643	22988600
11.6128	42263500	11.618	44909500	11.6144	21094700
11.6629	39118000	11.6681	41504600	11.6644	18503900
11.713	34967600	11.7182	38327300	11.7145	15376000
11.7631	29813500	11.7683	36515900	11.7646	12075700
11.8131	23783500	11.8184	37829300	11.8147	8774696
11.8632	16688700	11.8684	41947100	11.8647	5.66764e+06
11.9133	9369220	11.9185	48059900	11.9148	3.87744e+06
11.9634	4230255	11.9686	53478900	11.9649	3.46634e+06
12.0134	5547554	12.0187	57732400	12.0149	5132368
12.0635	8049532	12.0688	59885600	12.065	6394598
12.1136	9542464	12.1189	60413600	12.1151	6972157
12.1637	10341200	12.169	59964300	12.1652	7358908
12.2137	10266200	12.2191	58725000	12.2152	7404280
12.2638	10030000	12.2692	57201000	12.2653	7458504
12.3139	9462030	12.3193	55347300	12.3154	7388245
12.364	8924892	12.3693	53432300	12.3654	7347486
12.414	8330048	12.4194	51391600	12.4155	7266388
12.4641	7847391	12.4695	49353800	12.4656	7206994
12.5142	7439463	12.5196	47269500	12.5157	7134279
12.5643	7.18514e+06	12.5697	45201200	12.5657	7075724
12.6143	7067583	12.6198	43116000	12.6158	7.01286e+06
12.6644	7.11127e+06	12.6698	41046200	12.6659	6959150
12.7145	7299032	12.7199	38972400	12.7159	6904178
12.7645	7621339	12.77	36912800	12.766	6854878
12.8146	8057495	12.8201	34856000	12.8161	6805318
12.8647	8586698	12.8702	32812500	12.8661	6.75944e+06
12.9148	9191550	12.9202	30774200	12.9162	6714387
12.9648	9853958	12.9703	28751400	12.9663	6671650
13.0149	10563000	13.0204	26739300	13.0164	6.62912e+06
13.065	11307100	13.0705	24742400	13.0664	6587952
13.115	12079100	13.1206	22763900	13.1165	6545741
13.1651	12872900	13.1706	20807200	13.1666	6502840
13.2152	13684100	13.2207	18877500	13.2167	6.45836e+06
13.2652	14508900	13.2708	16985800	13.2667	6412301
13.3153	15344900	13.3209	15143900	13.3168	6364480
13.3654	16189200	13.3709	13375800	13.3669	6314664
13.4155	17041500	13.421	11713000	13.4169	6262561
13.4655	17898900	13.4711	10207900	13.467	6208357
13.5156	18762100	13.5212	8941980	13.5171	6150924
13.5657	19629000	13.5712	8024933	13.5672	6091358
13.6157	20500800	13.6213	7579969	13.6172	6.02919e+06
13.6658	21376000	13.6714	7.6857e+06	13.6673	5965180
13.7159	22255900	13.7215	8322187	13.7174	5899902
13.7659	23139000	13.7715	9388774	13.7675	5832653
13.816	24026800	13.8216	10764700	13.8175	5764308
13.8661	24917900	13.8717	12345500	13.8676	5694965
13.9161	25814000	13.9217	14068200	13.9177	5.62486e+06
13.9662	26713900	13.9718	15886400	13.9677	5555500
14.0163	27619500	14.0219	17777300	14.0178	5486450
14.0663	28528600	14.0719	19723500	14.0679	5420046
14.1164	29444000	14.122	21717600	14.118	5355644
14.1665	30359300	14.1721	23750200	14.168	5295876
14.2165	31278900	14.2221	25820600	14.2181	5239124
14.2666	32186300	14.2722	27916700	14.2682	5187674
14.3166	33087600	14.3223	30045200	14.3182	5.13868e+06
14.3667	33945000	14.3723	32177600	14.3683	5.09473e+06
14.4168	34760800	14.4224	34315600	14.4184	5.04856e+06
14.4668	35454200	14.4725	36380000	14.4685	5002484
14.5169	36014500	14.5225	38334600	14.5185	4.93512e+06
14.567	36286300	14.5726	40006500	14.5686	4853962
14.617	36243500	14.6227	41271000	14.6187	4.73431e+06
14.6671	35630900	14.6727	41808200	14.6687	4646097
14.7172	34392000	14.7228	41335800	14.7188	4.74852e+06
14.7672	32413900	14.7728	39534600	14.7689	5485863
14.8173	29727900	14.8229	36440500	14.819	7072267
14.8674	27439600	14.8729	33042300	14.869	9236626
14.9174	26179300	14.923	30344800	14.9191	11327400
14.9675	26863600	14.9731	29626200	14.9692	12989300
15.0175	29077400	15.0231	30905200	15.0193	14239800
15.0676	31931900	15.0732	33469600	15.0693	15328500
15.1177	34582100	15.1233	36206900	15.1194	16419700
15.1677	36126900	15.1733	37792000	15.1695	17185200
15.2178	36122100	15.2234	37526600	15.2196	17245200
15.2679	33841800	15.2735	34971900	15.2696	15861700
15.3179	29721000	15.3235	30271200	15.3197	13502400
15.368	23493000	15.3736	23215200	15.3698	10756200
15.4181	14903300	15.4237	14191700	15.4199	7212586
15.4682	10143600	15.4738	9368595	15.4699	5201429
