# Supplementary material for: Study on uneven settlement and correction of steel frame structures based on numerical simulation method
Source: PLoS One. 2024 May 24;19(5):e0303249. doi: 10.1371/journal.pone.0303249 (PMC11125553; doi:10.1371/journal.pone.0303249)
Supplement: S1 File — (ZIP) [file pone.0303249.s001.zip › support information/Data of fig.23(a).xlsx]

## Sheet: Sheet1
1	73827.6
2	72063.2
3	115983
4	113524
5	13579.5
6	13310
7	15568.3
8	15439.6
